# Supplementary material for: The Glucose–Succinate Pathway: A Crucial Anaerobic Metabolic Pathway in the Scallop Chlamys farreri Experiencing Heat Stress
Source: Int J Mol Sci. 2024 Apr 26;25(9):4741. doi: 10.3390/ijms25094741 (PMC11084901; doi:10.3390/ijms25094741)
Supplement: Supplementary file 1 [file ijms-25-04741-s001.zip › Table S1.xlsx]

## Sheet: TableS1
Table S1. Detailed information of sequences used in gene identification, sequence analysis and phylogenetic analysis.
Phylum	Class	Species	Protein	Accession
Annelida	Pleistoannelida	Arenicola marina	AlanOpine dehydrogenase	CAH17650.1
Annelida	Pleistoannelida	Arenicola marina	Strombine dehydrogenase	CAL90921.1
Annelida	Polychaeta	Arabella iricolor	Tauropine dehydrogenase	BAB86769.1
Annelida	Polychaeta	Lamellibrachia satsuma	Aspartate aminotransferase-cytoplasmic	KAI0242141.1
Annelida	Polychaeta	Lamellibrachia satsuma	Aspartate aminotransferase-mitochondrial	KAI0236400.1
Annelida	Polychaeta	Lamellibrachia satsuma	Phosphoenolpyruvate carboxykinase-mitochondrial	KAI0213032.1
Annelida	Polychaeta	Marphysa sanguinea	AlanOpine dehydrogenase	BAF36492.1
Annelida	Polychaeta	Marphysa sanguinea	Strombine dehydrogenase/AlanOpine dehydrogenase	BAF36491.1
Annelida	Sipuncula	Sipunculus nudus	AlanOpine dehydrogenase	CAJ43559.1
Annelida	Sipuncula	Sipunculus nudus	Strombine dehydrogenase	CAH17649.1
Apicomplexa	Aconoidasida	Plasmodium falciparum	Lactate dehydrogenase	ABY76169.1
Apicomplexa	Aconoidasida	Plasmodium falciparum NF54	Lactate dehydrogenase	KAF4329884.1
Arthropoda	Crustacea	Penaeus vannamei	Aspartate aminotransferase, cytoplasmic-like	XP_027239474.1
Arthropoda	Crustacea	Penaeus vannamei	Phosphoenolpyruvate carboxykinase	CAB85964.1
Arthropoda	Entognatha	Folsomia candida	Aspartate aminotransferase-cytoplasmic	XP_021965302.1
Arthropoda	Entognatha	Folsomia candida	Aspartate aminotransferase-mitochondrial	XP_021962941.1
Arthropoda	Entognatha	Folsomia candida	Phosphoenolpyruvate carboxykinase-mitochondrial	XP_021950076.1
Arthropoda	Entognatha	Orchesella cincta	Aspartate aminotransferase-cytoplasmic	ODM98200.1
Arthropoda	Entognatha	Orchesella cincta	Aspartate aminotransferase-mitochondrial	ODM95420.1
Arthropoda	Entognatha	Orchesella cincta	Phosphoenolpyruvate carboxykinase-mitochondrial	ODN04248.1
Arthropoda	Insecta	Aedes aegypti	Aspartate aminotransferase	AAQ02891.1
Arthropoda	Insecta	Apis cerana cerana	Aspartate aminotransferase	PBC27684.1
Arthropoda	Insecta	Blattella germanica	Aspartate aminotransferase	PSN36814.1
Arthropoda	Insecta	Bombyx mori	Aspartate aminotransferase	NP_001040337.1
Arthropoda	Insecta	Bombyx mori	Lactate dehydrogenase	NP_001095933.1
Arthropoda	Insecta	Drosophila melanogaster	Lactate dehydrogenase	AAB07594.1
Arthropoda	Insecta	Drosophila melanogaster	Phosphoenolpyruvate carboxykinase 1	AAF57676.1
Arthropoda	Insecta	Drosophila melanogaster	Phosphoenolpyruvate carboxykinase 1	NP-523784.2
Arthropoda	Insecta	Drosophila melanogaster	Phosphoenolpyruvate carboxykinase1	NP_523784.2
Ascomycota	Saccharomycetes	Saccharomyces cerevisiae	Aspartate aminotransferase	CAA48188.1
Ascomycota	Saccharomycetes	Saccharomyces cerevisiae	Phosphoenolpyruvate carboxykinase	AAA76693.1
Bacillota	Bacilli	Bacillus subtilis	Lactate dehydrogenase	SPY19474.1
Bacillota	Bacilli	Geobacillus stearothermophilus	Lactate dehydrogenase1	BAA85589.1
Bacillota	Bacilli	Geobacillus stearothermophilus	Lactate dehydrogenase2	KZM52895.1
Bacillota	Bacilli	Geobacillus stearothermophilus	Lactate dehydrogenase3	ATA59850.1
Brachiopoda	Lingulata	Lingula anatina	Phosphoenolpyruvate carboxykinase	XP_013418183.1
Chordata	Actinopteri	Cyprinus carpio	Phosphoenolpyruvate carboxykinase	AKO69817.1
Chordata	Actinopteri	Danio rerio	Aspartate aminotransferase, cytoplasmic	NP_998222.1
Chordata	Actinopteri	Danio rerio	Aspartate aminotransferase, mitochondrial	NP_998544.1
Chordata	Actinopteri	Danio rerio	Phosphoenolpyruvate carboxykinase [GTP], mitochondrial	NP_998357.1
Chordata	Actinopteri	Danio rerio	Phosphoenolpyruvate carboxykinase 1 (soluble)	AAH53122.1
Chordata	Actinopteri	Danio rerio	Phosphoenolpyruvate carboxykinase, cytosolic [GTP]	NP_999916.1
Chordata	Actinopteri	Iconisemion striatum	Aspartate aminotransferase	SBP15102.1
Chordata	Actinopteri	Lateolabrax japonicus	Phosphoenolpyruvate carboxykinase	ADB66756.1
Chordata	Actinopteri	Mylopharyngodon piceus	Phosphoenolpyruvate carboxykinase	QGZ00491.1
Chordata	Actinopteri	Nibea albiflora	Aspartate aminotransferase	KAG8000105.1
Chordata	Actinopteri	Nothobranchius furzeri	Aspartate aminotransferase	SBP44198.1
Chordata	Actinopteri	Oncorhynchus mykiss	Phosphoenolpyruvate carboxykinase	AAK28384.1
Chordata	Actinopteri	Pimephales promelas	Aspartate aminotransferase	KAG1928229.1
Chordata	Actinopteri	Salmo salar	Phosphoenolpyruvate carboxykinase	AAZ73233.2
Chordata	Actinopteri	Schizothorax prenanti	Phosphoenolpyruvate carboxykinase	AKQ77349.1
Chordata	Actinopteri	Scophthalmus maximus	Phosphoenolpyruvate carboxykinase	AWP20846.1
Chordata	Actinopteri	Siniperca chuatsi	Phosphoenolpyruvate carboxykinase	QYF10311.1
Chordata	Actinopterygii	Anguilla rostrata	Lactate dehydrogenase	AAD15625.1
Chordata	Actinopterygii	Danio rerio	Ketimine reductase mu-crystallin	NP_001074156.1
Chordata	Actinopterygii	Danio rerio	Lactate dehydrogenase A	AAI65309.1
Chordata	Actinopterygii	Fundulus heteroclitus	Lactate dehydrogenase	AAA99462.1
Chordata	Actinopterygii	Sphyraena argentea	Lactate dehydrogenase-A	AAB38886.1
Chordata	Amphibia	Buergeria buergeri	Aspartate aminotransferase1	BAM10994.1
Chordata	Amphibia	Bufo bufo	Aspartate aminotransferase-cytoplasmic	XP_040290544.1
Chordata	Amphibia	Bufo bufo	Phosphoenolpyruvate carboxykinase-cytosolic	XP_040293000.1
Chordata	Amphibia	Bufo bufo	Phosphoenolpyruvate carboxykinase-mitochondrial	XP_040272844.1
Chordata	Amphibia	Bufo gargarizans	Phosphoenolpyruvate carboxykinase-cytosolic	XP_044153507.1
Chordata	Amphibia	Bufo gargarizans	Phosphoenolpyruvate carboxykinase-mitochondrial	XP_044130421.1
Chordata	Amphibia	Geotrypetes seraphini	Aspartate aminotransferase-cytoplasmic	XP_033799331.1
Chordata	Amphibia	Geotrypetes seraphini	Phosphoenolpyruvate carboxykinase-cytosolic	XP_033770070.1
Chordata	Amphibia	Geotrypetes seraphini	Phosphoenolpyruvate carboxykinase-mitochondrial	XP_033780083.1
Chordata	Amphibia	Microcaecilia unicolor	Phosphoenolpyruvate carboxykinase-cytosolic	XP_030068248.1
Chordata	Amphibia	Microcaecilia unicolor	Phosphoenolpyruvate carboxykinase-mitochondrial	XP_030042928.1
Chordata	Amphibia	Rana temporaria	Phosphoenolpyruvate carboxykinase-cytosolic	XP_040185675.1
Chordata	Amphibia	Rana temporaria	Phosphoenolpyruvate carboxykinase-mitochondrial	XP_040210503.1
Chordata	Amphibia	Rhinatrema bivittatum	Phosphoenolpyruvate carboxykinase-mitochondrial	XP_029437872.1
Chordata	Amphibia	Xenopus laevis	Crystallin mu S homeolog	NP_001087292.1
Chordata	Amphibia	xenopus laevis	Lactate dehydrogenase A1	AAD40730.1
Chordata	Amphibia	xenopus laevis	Lactate dehydrogenase A2	AAD40731.1
Chordata	Amphibia	Xenopus laevis	Phosphoenolpyruvate carboxykinase1-cytosolic	NP_001080152.1
Chordata	Amphibia	Xenopus laevis	Phosphoenolpyruvate carboxykinase-mitochondrial	XP_018099396.1
Chordata	Amphibia	Xenopus tropicalis	Aspartate aminotransferase, cytoplasmic	NP_998829.1
Chordata	Amphibia	Xenopus tropicalis	Aspartate aminotransferase, cytoplasmic	NP_998829.1
Chordata	Amphibia	Xenopus tropicalis	Lactate dehydrogenase A	AAH82741.1
Chordata	Amphibia	Xenopus tropicalis	Lactate dehydrogenase B	AAH59747.1
Chordata	Amphibia	Xenopus tropicalis	Phosphoenolpyruvate carboxykinase 2 (mitochondrial)	CAJ83705.1
Chordata	Amphibia	Xenopus tropicalis	Phosphoenolpyruvate carboxykinase1-cytosolic	AAH63224.2
Chordata	Amphibia	Xenopus tropicalis	Phosphoenolpyruvate carboxykinase-mitochondrial	NP_001034816.1
Chordata	Amphibia	Xenopus laevis	Aspartate aminotransferase, mitochondrial	XP_018116119.1
Chordata	Amphibia	Xenopustropicalis	Phosphoenolpyruvate carboxykinase [GTP], mitochondrial	NP_001034816.1
Chordata	Amphibia	Xenopustropicalis	Phosphoenolpyruvate carboxykinase, cytosolic [GTP]	NP_001073036.1
Chordata	Ascidiacea	Ciona intestinalis	Aspartate aminotransferase-mitochondrial	XP_002126101.1
Chordata	Ascidiacea	Phallusia mammillata	Aspartate aminotransferase-mitochondrial	CAB3250412.1
Chordata	Ascidiacea	Phallusia mammillata	Phosphoenolpyruvate carboxykinase-cytosolic	CAB3264704.1
Chordata	Aves	Aix galericulata	Aspartate aminotransferase	KAI6077521.1
Chordata	Aves	Amazona aestiva	Aspartate aminotransferase	KQK76853.1
Chordata	Aves	Gallus domesticus	Lactate dehydrogenase B	AAG48560.1
Chordata	Aves	Gallus gallus	Aspartate aminotransferase, cytoplasmic	NP_990652.1
Chordata	Aves	Gallus gallus	ketimine reductase mu-crystallin isoform X1	XP_424610.3
Chordata	Aves	Gallus gallus	Phosphoenolpyruvate carboxykinase	AAA49006.1
Chordata	Aves	Gallus gallus	Phosphoenolpyruvate carboxykinase, cytosolic [GTP]	NP_990802.2
Chordata	Chondrichthyes	Callorhinchus milii	Aspartate aminotransferase-cytoplasmic	XP_042192682.1
Chordata	Chondrichthyes	Callorhinchus milii	Phosphoenolpyruvate carboxykinase-cytosolic	XP_042197775.1
Chordata	Chondrichthyes	Carcharodon carcharias	Aspartate aminotransferase-cytoplasmic	XP_041066177.1
Chordata	Chondrichthyes	Chiloscyllium plagiosum	Aspartate aminotransferase-cytoplasmic	XP_043568968.1
Chordata	Chondrichthyes	Rhincodon typus	Aspartate aminotransferase-cytoplasmic	XP_020378411.1
Chordata	Chondrichthyes	Rhincodon typus	Phosphoenolpyruvate carboxykinase-cytosolic	XP_048464273.1
Chordata	Chondrichthyes	Scyliorhinus canicula	Aspartate aminotransferase-cytoplasmic	XP_038677103.1
Chordata	Chondrichthyes	Squalus acanthias	Lactate dehydrogenase-A	AAA91038.1
Chordata	Chondrichthyes	Squalus acanthias	Lactate dehydrogenase-B	AAD02703.1
Chordata	Chondrichthyes	Stegostoma fasciatum	Phosphoenolpyruvate carboxykinase-mitochondrial	XP_048380737.1
Chordata	Cyclostomata	Petromyzon marinus	Aspartate aminotransferase-cytoplasmic	XP_032814333.1
Chordata	Cyclostomata	Petromyzon marinus	Aspartate aminotransferase-mitochondrial	XP_032813578.1
Chordata	Hyperoartia	Petromyzon marinus	Lactate dehydrogenase	AAA49267.1
Chordata	Leptocardii	Branchiostoma belcheri	Aspartate aminotransferase, mitochondrial	KAI8491938.1
Chordata	Leptocardii	Branchiostoma belcheri	Aspartate aminotransferase-mitochondrial	KAI8491938.1
Chordata	Mammalia	Bos taurus	Aspartate aminotransferase	CAA46818.1
Chordata	Mammalia	Bos taurus	Phosphoenolpyruvate carboxykinase	AAN61102.1
Chordata	Mammalia	Camelus dromedarius	Phosphoenolpyruvate carboxykinase-cytosolic	KAB1262531.1
Chordata	Mammalia	Capra hircus	Aspartate aminotransferase	AEJ84234.1
Chordata	Mammalia	Capra hircus	Lactate dehydrogenase	NP_001272647.1
Chordata	Mammalia	Cricetulus griseus	Phosphoenolpyruvate carboxykinase	ERE89401.1
Chordata	Mammalia	Homo sapiens	Aspartate aminotransferase	AAA35563.1
Chordata	Mammalia	Homo sapiens	Ketimine reductase mu-crystallin	NP_001879.1
Chordata	Mammalia	Homo sapiens	Lactate dehydrogenase	CAE11711.1
Chordata	Mammalia	Homo sapiens	Phosphoenolpyruvate carboxykinase	AAA02558.1
Chordata	Mammalia	Homo sapiens	Phosphoenolpyruvate carboxykinase, cytosolic [GTP]	NP_002582.3
Chordata	Mammalia	Homo sapiens	Phosphoenolpyruvate carboxykinase-cytosolic	NP_002582.3
Chordata	Mammalia	Lynx pardinus	Phosphoenolpyruvate carboxykinase	VFV17640.1
Chordata	Mammalia	Macropus fuliginosus	ketimine reductase mu-crystallin	Q28488.1
Chordata	Mammalia	Mus musculus	Aspartate aminotransferase	AAA37263.1
Chordata	Mammalia	Mus musculus	Aspartate aminotransferase, cytoplasmic	NP_034454.2
Chordata	Mammalia	Mus musculus	Lactate dehydrogenase	CAA26360.1
Chordata	Mammalia	Mus musculus	Phosphoenolpyruvate carboxykinase	AAD01427.1
Chordata	Mammalia	Mus musculus	Phosphoenolpyruvate carboxykinase [GTP], mitochondrial	NP_083270.2
Chordata	Mammalia	Mus musculus	Phosphoenolpyruvate carboxykinase, cytosolic [GTP]	NP_035174.1
Chordata	Mammalia	Oryctolagus cuniculus	Lactate dehydrogenase-M	AAA31382.1
Chordata	Mammalia	Rattus norvegicus	Lactate dehydrogenase C	EDM07248.1
Chordata	Mammalia	Rattus norvegicus	Phosphoenolpyruvate carboxykinase	AAC98698.1
Chordata	Mammalia	Rattus norvegicus	Phosphoenolpyruvate carboxykinase-cytosolic	NP_942075.1
Chordata	Myxini	Eptatretus atami	Lactate dehydrogenase	BAG34678.1
Chordata	Myxini	Eptatretus burgeri	Lactate dehydrogenase	BAG34679.1
Chordata	Myxini	Eptatretus okinoseanus	Lactate dehydrogenase	BAG34677.1
Chordata	Reptilia	Boiga irregularis	Aspartate aminotransferase	JAG68676.1
Chordata	Reptilia	Caretta caretta	Phosphoenolpyruvate carboxykinase-cytosolic	XP_048676386.1
Chordata	Reptilia	Caretta caretta	Phosphoenolpyruvate carboxykinase-mitochondrial	XP_048676066.1
Chordata	Reptilia	Chelonia mydas	Aspartate aminotransferase	EMP28841.1
Cnidaria	Anthozoa	Exaiptasia diaphana	Phosphoenolpyruvate carboxykinase-mitochondrial	KXJ27376.1
Cnidaria	Anthozoa	Nematostella vectensis	Aspartate aminotransferase-mitochondrial	XP_032220240.1
Cnidaria	Anthozoa	Nematostella vectensis	Phosphoenolpyruvate carboxykinase-cytosolic	XP_001633650.1
Cnidaria	Anthozoa	Stylophora pistillata	Aspartate aminotransferase, cytoplasmic	PFX28388.1
Cnidaria	Anthozoa	Stylophora pistillata	Aspartate aminotransferase, mitochondrial	PFX23708.1
Cnidaria	Anthozoa	Stylophora pistillata	Phosphoenolpyruvate carboxykinase, cytosolic [GTP]	PFX19618.1
Cnidaria	Anthozoa	Stylophora pistillata	Phosphoenolpyruvate carboxykinase-mitochondrial	PFX19633.1
Cnidaria	Anthozoa	Stylophora pistillata	Tauropine dehydrogenase	PFX30080.1
Cnidaria	Anthozoa	Stylophora pistillata	Tauropine dehydrogenase	PFX31276.1
Cnidaria	Hexacorallia	Nematostella vectensis	Phosphoenolpyruvate carboxykinase, cytosolic [GTP]	XP_001633694.1
Cnidaria	Hydrozoa	Hydra vulgaris	Aspartate aminotransferase, cytoplasmic	XP_002156754.1
Cnidaria	Hydrozoa	Hydra vulgaris	Aspartate aminotransferase, mitochondrial	XP_002168444.2
Cnidaria	Hydrozoa	Hydra vulgaris	Phosphoenolpyruvate carboxykinase [GTP], mitochondrial	XP_002158197.1
Cnidaria	Hydrozoa	Hydra vulgaris	Phosphoenolpyruvate carboxykinase-mitochondrial	XP_002158197.1
Deinococcota	Deinococci	Thermus aquaticus	L-Lactate dehydrogenase	WP_053768332.1
Deinococcota	Deinococci	Thermus filiformis	Lactate dehydrogenase	KGQ22505.2
Deinococcota	Deinococci	Thermus scotoductus	Lactate dehydrogenase	RTI60518.1
Deinococcota	Deinococci	Thermus sp. 2.9	Lactate dehydrogenase	KHG65064.1
Ecdysozoa	Nematoda	Caenorhabditis elegans	Phosphoenolpyruvate carboxykinase (GTP)	NP_001366912.1
Echinodermata	Echinoidea	Strongylocentrotus purpuratus	Aspartate aminotransferase, mitochondrial	XP_030832115.1
Echinodermata	Echinoidea	Strongylocentrotus purpuratus	Aspartate aminotransferase-cytoplasmic	XP_030842142.1
Eudicots	Asterids	Solanum lycopersicum	Phosphoenolpyruvate carboxykinase	NP-001234079.2
Eudicots	Rosids	Arabidopsis suecica	Phosphoenolpyruvate carboxykinase ATP-utilizing	KAG7544674.1
Euglenozoa	Kinetoplastea	Trypanosoma melophagium	Phosphoenolpyruvate carboxykinase	KAH9588857.1
Mollusca	Bivalvia	Chlamys farreri	Aspartate aminotransferase	evm.model.scaffold47499.10
Mollusca	Bivalvia	Chlamys farreri	Aspartate aminotransferase	evm.model.scaffold5663.76
Mollusca	Bivalvia	Chlamys farreri	Ketimine reductase mu-crystallin	evm.model.scaffold11121.57
Mollusca	Bivalvia	Chlamys farreri	Opine dehydrogenase	evm.model.scaffold14657.34
Mollusca	Bivalvia	Chlamys farreri	Opine dehydrogenase	evm.model.scaffold14657.35
Mollusca	Bivalvia	Chlamys farreri	Opine dehydrogenase	evm.model.scaffold48249.6
Mollusca	Bivalvia	Chlamys farreri	Opine dehydrogenase	evm.model.scaffold59443.2
Mollusca	Bivalvia	Chlamys farreri	Opine dehydrogenase	evm.model.scaffold62993.3
Mollusca	Bivalvia	Chlamys farreri	Phosphoenolpyruvate carboxykinase	evm.model.scaffold47297.11
Mollusca	Bivalvia	Chlamys farreri	Phosphoenolpyruvate carboxykinase	evm.model.scaffold64265.9
Mollusca	Bivalvia	Crassostrea angulata	Aspartate aminotransferase, cytoplasmic-like	XP_052704529.1
Mollusca	Bivalvia	Crassostrea angulata	Aspartate aminotransferase, mitochondrial-like	XP_052718672.1
Mollusca	Bivalvia	Crassostrea gigas	AlanOpine dehydrogenase 1	CAH18004.2
Mollusca	Bivalvia	Crassostrea gigas	AlanOpine dehydrogenase2	CAI52505.1
Mollusca	Bivalvia	Crassostrea gigas	Aspartate aminotransferase, cytoplasmic	XP_011430094.2
Mollusca	Bivalvia	Crassostrea gigas	Aspartate aminotransferase, cytoplasmic	XP_011430094.2
Mollusca	Bivalvia	Crassostrea gigas	Ketimine reductase mu-crystallin	XP_011454698.2
Mollusca	Bivalvia	Crassostrea gigas	Lactate dehydrogenase	OAB71445.1
Mollusca	Bivalvia	Crassostrea gigas	Opine dehydrogenase（predicted）	XP_034310912.1
Mollusca	Bivalvia	Crassostrea gigas	Phosphoenolpyruvate carboxykinase	CAJ28913.1
Mollusca	Bivalvia	Crassostrea gigas	Phosphoenolpyruvate carboxykinase	CAJ28913.1
Mollusca	Bivalvia	Crassostrea gigas	Strombine dehydrogenase（partial）（putative）	CAL35825.1
Mollusca	Bivalvia	Patinopecten yessoensis	Aspartate aminotransferase, cytoplasmic	OWF49471.1
Mollusca	Bivalvia	Patinopecten yessoensis	Aspartate aminotransferase, cytoplasmic-like	XP_021355504.1
Mollusca	Bivalvia	Patinopecten yessoensis	Aspartate aminotransferase, mitochondrial-like	XP_021371283.1
Mollusca	Bivalvia	Patinopecten yessoensis	Lactate dehydrogenase	BCD90700.1
Mollusca	Bivalvia	Patinopecten yessoensis	Octopine dehydrogenase	BAB92087.1
Mollusca	Bivalvia	Patinopecten yessoensis	Opine dehydrogenase	OWF36547.1
Mollusca	Bivalvia	Patinopecten yessoensis	Opine dehydrogenase	OWF51284.1
Mollusca	Bivalvia	Patinopecten yessoensis	Phosphoenolpyruvate carboxykinase [GTP]	OWF37378.1
Mollusca	Bivalvia	Patinopecten yessoensis	Phosphoenolpyruvate carboxykinase, cytosolic [GTP]	OWF56371.1
Mollusca	Bivalvia	Mytilus galloprovincialis	Aspartate aminotransferase-cytoplasmic	VDI65647.1
Mollusca	Bivalvia	Mytilus galloprovincialis	Aspartate aminotransferase-mitochondrial	VDI60729.1
Mollusca	Bivalvia	Mytilus galloprovincialis	Phosphoenolpyruvate carboxykinase (GTP)	VDI04772.1
Mollusca	Bivalvia	Ostrea edulis	Aspartate aminotransferase, cytoplasmic-like	XP_048744308.1
Mollusca	Bivalvia	Ostrea edulis	Aspartate aminotransferase, mitochondrial-like	XP_048756263.1
Mollusca	Bivalvia	Ostrea edulis	Lactate dehydrogenase1	OAM98241.1
Mollusca	Bivalvia	Ostrea edulis	Lactate dehydrogenase2	OAM97209.1
Mollusca	Bivalvia	Ostrea edulis	Strombine dehydrogenase	CAH17651.2
Mollusca	Bivalvia	Pecten maximus	Octopine dehydrogenase	CAC36305.1
Mollusca	Bivalvia	Pecten maximus	Octopine dehydrogenase	XP_033747532.1
Mollusca	Bivalvia	Pecten maximus	Octopine dehydrogenase（Chain A）	pdb|3C7A|A
Mollusca	Bivalvia	Pecten maximus	Octopine dehydrogenase2	sp|Q9BHM6.1
Mollusca	Bivalvia	Pinctada imbricata	Phosphoenolpyruvate carboxykinase	UUG59764.1
Mollusca	Cephalopoda	Haliotis rubra	Opine dehydrogenase	XP_046566961.1
Mollusca	Cephalopoda	Loliolus sp. JMS-2004	Octopine dehydrogenase（partial）	AAT47903.1
Mollusca	Cephalopoda	Lolliguncula brevis	Octopine dehydrogenase（partial）	AAT47899.1
Mollusca	Cephalopoda	Octopus bimaculoides	Opine dehydrogenase	XP_014786407.1
Mollusca	Cephalopoda	Octopus sinensis	Aspartate aminotransferase-mitochondrial	XP_029647596.1
Mollusca	Cephalopoda	Octopus sinensis	Ketimine reductase mu-crystallin isoform X2	XP_036359829.1
Mollusca	Cephalopoda	Octopus sinensis	Phosphoenolpyruvate carboxykinase-cytosolic	UUA79777.1
Mollusca	Cephalopoda	Octopus sinensis	Phosphoenolpyruvate carboxykinase-cytosolic	XP_029646949.1
Mollusca	Cephalopoda	Octopus vulgaris	D-Lactate dehydrogenase	BAB33312.1
Mollusca	Cephalopoda	Pareledone turqueti	Octopine dehydrogenase（partial）	AAS67057.1
Mollusca	Cephalopoda	Rossia pacifica	Octopine dehydrogenase（partial）	AAT47904.1
Mollusca	Cephalopoda	Sepia pharaonis	Octopine dehydrogenase, partial	AAT47907.1
Mollusca	Cephalopoda	Sepia pharaonis	Opine dehydrogenase,Octopine dehydrogenase,Tauropine dehydrogenase	CAE1254191.1
Mollusca	Cephalopoda	Sepioteuthis lessoniana	Octopine dehydrogenase（partial）	AAT47901.1
Mollusca	Cephalopoda	Spirula spirula	Octopine dehydrogenase（partial）	AAS67064.1
Mollusca	Cephalopoda	Sthenoteuthis oualaniensis	Octopine dehydrogenase（partial）	AAS67067.1
Mollusca	Cephalopoda	Xipholeptos notoides	Octopine dehydrogenase（partial）	AAS67062.1
Mollusca	Gastropoda	Aplysia californica	Phosphoenolpyruvate carboxykinase	XP_035827060.1
Mollusca	Gastropoda	Aplysia californica	Phosphoenolpyruvate carboxykinase-cytosolic	XP_012941030.2
Mollusca	Gastropoda	Biomphalaria glabrata	Aspartate aminotransferase	KAI8793047.1
Mollusca	Gastropoda	Biomphalaria glabrata	Aspartate aminotransferase-cytoplasmic	KAI8755531.1
Mollusca	Gastropoda	Biomphalaria glabrata	Phosphoenolpyruvate carboxykinase	KAI8746505.1
Mollusca	Gastropoda	Biomphalaria glabrata	Phosphoenolpyruvate carboxykinase; cytosolic GTP	KAI8763640.1
Mollusca	Gastropoda	Cellana grata	Beta-AlanOpine dehydrogenase	BAF94329.1
Mollusca	Gastropoda	Cellana grata	Tauropine dehydrogenase	BAF94330.1
Mollusca	Gastropoda	Elysia marginata	Aspartate aminotransferase	GFR59837.1
Mollusca	Gastropoda	Elysia marginata	Lactate dehydrogenase D	GFS20019.1
Mollusca	Gastropoda	Elysia marginata	Phosphoenolpyruvate carboxykinase	GFS07133.1
Mollusca	Gastropoda	Fusitriton oregonensis	AlanOpine dehydrogenase	BAE00002.1
Mollusca	Gastropoda	Haliotis discus hannai	Lactate dehydrogenase1	GDY24521.1
Mollusca	Gastropoda	Haliotis discus hannai	Lactate dehydrogenase2	GDY24289.1
Mollusca	Gastropoda	Haliotis discus hannai	Lactate dehydrogenase3	GDY27167.1
Mollusca	Gastropoda	Haliotis discus hannai	Opine dehydrogenase	sp|Q8N0N9.1|
Mollusca	Gastropoda	Haliotis discus hannai	Phosphoenolpyruvate carboxykinase	BBI18976.1
Mollusca	Gastropoda	Haliotis discus hannai	Phosphoenolpyruvate carboxykinase	BBI18976.1
Mollusca	Gastropoda	Haliotis discus hannai	Tauropine dehydrogenase	BAB92088.1
Mollusca	Gastropoda	Haliotis fulgens	Phosphoenolpyruvate carboxykinase	AXR98603.1
Mollusca	Gastropoda	Haliotis rufescens	Opine dehydrogenase	XP_046365119.1
Mollusca	Gastropoda	Plakobranchus ocellatus	Aspartate aminotransferase	GFO05201.1
Mollusca	Gastropoda	Plakobranchus ocellatus	Lactate dehydrogenase d	GFO30436.1
Mollusca	Gastropoda	Plakobranchus ocellatus	Phosphoenolpyruvate carboxykinase-cytosolic	GFN93008.1
Monocots	Commelinids	Hordeum vulgare	L-Lactate dehydrogenase A1	KAE8789161.1
Monocots	Commelinids	Hordeum vulgare	L-Lactate dehydrogenase A2	KAE8778212.1
Monocots	Commelinids	Hordeum vulgare	L-Lactate dehydrogenase A3	KAE8768063.1
Monocots	Commelinids	Hordeum vulgare	L-Lactate dehydrogenase B	KAE8777498.1
Monocots	Commelinids	Oryza sativa Japonica Group	Lactate dehydrogenase	BAD28080.1
Monocots	Commelinids	Zea mays	Lactate dehydrogenase	CAA77808.1
Mycoplasmatota	Mollicutes	Mycoplasma hyopneumoniae	Lactate dehydrogenase1	WP_220200863.1
Mycoplasmatota	Mollicutes	Mycoplasma hyopneumoniae	Lactate dehydrogenase2	WP_179221165.1
Nematoda	Chromadorea	Brugia malayi	Aspartate aminotransferase	AAL06335.1
Nematoda	Chromadorea	Caenorhabditis elegans	Aspartate aminotransferase	NP_491413.2
Nematoda	Chromadorea	Caenorhabditis elegans	Lactate dehydrogenase	AAA67063.1
Nematoda	Chromadorea	Haemonchus contortus	Phosphoenolpyruvate carboxykinase	AAA29180.1
Nematoda	Chromadorea	Loa loa	Aspartate aminotransferase	XP_003146526.1
Nematoda	Chromadorea	Wuchereria bancrofti	Aspartate aminotransferase	EJW87036.1
Nematoda	Enoplea	Trichinella nativa	Phosphoenolpyruvate carboxykinase	OUC49681.1
Nematoda	Enoplea	Trichinella papuae	Phosphoenolpyruvate carboxykinase	KRZ74806.1
Nematoda	Enoplea	Trichinella pseudospiralis	Phosphoenolpyruvate carboxykinase	KRZ22488.1
Nematoda	Enoplea	Trichinella spiralis	Phosphoenolpyruvate carboxykinase	XP_003373391.1
Nematoda	Enoplea	Trichuris trichiura	Aspartate aminotransferase	CDW55724.1
Platyhelminthes	Cestoda	Echinococcus granulosus	Aspartate aminotransferase	XP_024348591.1
Platyhelminthes	Cestoda	Hymenolepis microstoma	Aspartate aminotransferase	CDS30154.1
Platyhelminthes	Cestoda	Schistocephalus solidus	Aspartate aminotransferase	JAP61243.1
Platyhelminthes	Trematoda	Fasciola gigantica	Aspartate aminotransferase	TPP61046.1
Platyhelminthes	Trematoda	Fasciolopsis buski	Aspartate aminotransferase	KAA0188291.1
Platyhelminthes	Trematoda	Opisthorchis viverrini	Phosphoenolpyruvate carboxykinase	OON17035.1
Platyhelminthes	Trematoda	Paragonimus heterotremus	Aspartate aminotransferase	KAF5404090.1
Platyhelminthes	Trematoda	Schistosoma japonicum	Aspartate aminotransferase	TNN14392.1
Platyhelminthes	Trematoda	Schistosoma mansoni	Phosphoenolpyruvate carboxykinase	AAD24794.1
Porifera	Demospongiae	Halichondria japonica	Tauropine dehydrogenase	BAD52445.1
Porifera	Demospongiae	Suberites domuncula	Tauropine dehydrogenase	CAN84630.1
Porifera	Hexactinellida	Oopsacas minuta	Aspartate aminotransferase	KAI6649691.1
Porifera	Hexactinellida	Oopsacas minuta	Phosphoenolpyruvate carboxykinase-mitochondrial	KAI6645798.1
Pseudomonadota	Gammaproteobacteria	Escherichia coli	Lactate dehydrogenase	KXQ33588.1
Pseudomonadota	Gammaproteobacteria	Escherichia coli	Phosphoenolpyruvate carboxykinase [ATP]	KXG56931.1
