# Supplementary material for: The Glucose–Succinate Pathway: A Crucial Anaerobic Metabolic Pathway in the Scallop Chlamys farreri Experiencing Heat Stress
Source: Int J Mol Sci. 2024 Apr 26;25(9):4741. doi: 10.3390/ijms25094741 (PMC11084901; doi:10.3390/ijms25094741)
Supplement: Supplementary file 1 [file ijms-25-04741-s001.zip › Table S2.xlsx]

## Sheet: TableS2
Table S2. The RPKM values of CfOpDHs, CfPEPCKs and CfASTs, including various developmental stages and adult tissues.
Name	Gene ID	zygote	2-8cell stage	blastula	gastrula	trochophore	D-stage veliger	umbo early	umbo middle	umbo post	eyespots larva	juvenile	adductor muscle	smooth muscle	foot	mantle	eye	gill	blood	digestive gland	kidney	female gonad	male gonad	cerebral ganglia	visceral ganglia
CfOpDH1	evm.model.scaffold48249.6	31.0544	34.6662	10.2239	5.64134	8.06957	16.7991	16.7909	26.788	27.1855	15.6615	14.3535	35.1052	64.8288	20.2878	5.66167	3.91979	6.41439	5.49371	14.1452	148.693	20.6733	97.7405	15.0055	15.4564
CfOpDH2	evm.model.scaffold62993.3	0	0	0.117173	0	0.377974	0.627669	3.01483	4.43983	5.47817	7.9726	9.16336	835.218	261.664	136.98	0.671688	4.51942	0.298964	24.1204	5.75915	8.25751	3.17341	0.756927	64.8503	68.3395
CfOpDH3	evm.model.scaffold14657.35	21.6207	18.526	10.8971	2.02582	2.51983	6.90436	22.2634	10.2116	13.4847	7.23096	8.39975	5.9545	9.21846	7.48642	7.03017	5.1024	2.97672	7.31983	16.5114	37.4777	12.9234	3.70644	18.1393	17.9521
CfOpDH4	evm.model.scaffold59443.2	4.85886	4.91332	1.74024	2.43352	18.829	15.2454	1.93741	2.6788	5.47622	4.30261	1.41763	58.3063	78.5982	44.1304	7.02218	1.05844	0.272837	1.70616	1.84923	0.358515	1.249	0.156238	0.959657	0.322008
CfOpDH5	evm.model.scaffold14657.34	2.07414	1.005	0.400452	0	0	0.238348	2.37774	1.51736	0.960116	1.47853	0.217478	3.6914	3.37747	2.20204	1.89763	1.31913	0.585245	5.209	1.86327	5.20594	1.08144	0.791925	1.49897	2.07475
CfPEPCK1	evm.model.scaffold64265.9	29.9129	25.2301	17.0406	12.6171	10.2732	8.33891	9.87817	3.37703	2.82062	39.3746	44.8394	102.101	18.6733	10.289	15.4909	9.0603	46.9798	20.0365	7.70755	15.8951	16.697	13.9608	18.1293	15.8844
CfPEPCK2	evm.model.scaffold47297.11	0	0.1857	0.665949	2.7091	1.43214	3.50127	2.929	4.2056	9.97916	19.0849	20.856	2.6942	1.91559	2.77897	1.68269	1.68172	2.0876	0.594694	0.746292	0.915223	0.925332	0.341342	37.8071	48.578
CfAST1	evm.model.scaffold47499.10	13.3822	14.7399	21.5731	19.0682	21.7393	27.4283	43.1447	34.2379	41.0265	23.0554	24.1066	353.725	126.322	78.9143	29.0084	28.7784	27.1845	38.4727	29.318	72.1722	27.3878	25.3946	63.0555	72.9812
CfAST2	evm.model.scaffold5663.76	52.3635	80.9144	20.9073	53.6048	80.3391	144.612	559.936	369.625	312.238	226.704	221.051	472.799	403.25	249.163	151.827	82.3508	61.6029	74.4241	87.2271	246.219	176.816	156.201	125.245	129.904
