# Supplementary material for: The Glucose–Succinate Pathway: A Crucial Anaerobic Metabolic Pathway in the Scallop Chlamys farreri Experiencing Heat Stress
Source: Int J Mol Sci. 2024 Apr 26;25(9):4741. doi: 10.3390/ijms25094741 (PMC11084901; doi:10.3390/ijms25094741)
Supplement: Supplementary file 1 [file ijms-25-04741-s001.zip › Table S3.xlsx]

## Sheet: TableS3
Table S3. The log2FC and p values of CfOpDHs, CfPEPCKs and CfASTs in mantle, gill, hemolymph and heart at eight time points.
		Tissue	Mantle								Gill								Heart								Hemolymph								Digestive gland								Striated muscle
Name	Gene ID	Time point	3H	6H	12H	24H	3D	6D	15D	30D	3H	6H	12H	24H	3D	6D	15D	30D	3H	6H	12H	24H	3D	6D	15D	30D	3H	6H	12H	24H	3D	6D	15D	30D	3H	6H	12H	24H	3D	6D	15D	30D	3H	6H	12H	24H	3D	6D	15D
CfOpDH1	evm.model.scaffold48249.6	log2FC	-0.184912	-0.775288	-0.538647	-0.124166	-0.213781	-1.28784	-0.513042	-0.975375	-1.54174	-1.24486	-0.661153	-0.67295	-0.711829	-0.672386	-1.39961	-1.24151	-1.38323	0.130669	0.0233623	-0.679189	-0.902739	-0.515489	0.453315	0.0523421	0.485886	-0.278847	-0.432077	-0.480514	-0.776004	0.269528	0.38463	-0.200538	0.3308	0.0005	0.6018	0.5543	-0.1674	0.1084	0.0129	-0.4383	1.521	0.9341	1.04	0.8495	0.0885	0.7131	0.2441
		p value	0.727913	0.138438	0.288908	0.800082	0.681113	0.0694743	0.303487	0.0785085	0.0061802	0.0196448	0.169259	0.155423	0.13224	0.147548	0.00899956	0.0186041	0.0842859	0.869111	0.969527	0.293597	0.187967	0.467661	0.506795	0.940437	0.475126	0.635167	0.557562	0.575539	0.26814	0.644243	0.581452	0.759848	0.0738637	0.451366	0.0822166	0.0476744	0.85715	0.224993	0.262059	0.743061	0.00027338	0.614708	0.00264849	0.085785	0.534007	0.502457	0.634134
CfOpDH2	evm.model.scaffold62993.3	log2FC	1.29777	-0.406383	0.405894	0.949653	0.583226	0.274275	0.0103785	-1.10251	-0.228269	-0.479807	-1.33963	0.784045	0.0820708	-0.992979	-1.05012	-0.179634	-2.16873	-0.715797	0.310349	1.28068	-0.508393	1.41323	-0.801719	-3.9993	0.414224	-0.513488	-1.27546	1.7599	-0.311383	1.00488	-0.649907	-3.3427	-1.7869	-0.4368	-0.1314	-0.4209	-0.8922	-0.2316	-1.9594	-3.0297	-1.7002	-0.5871	-1.6521	1.2214	0.2752	-0.3292	-1.5963
		p value	0.303987	0.792378	0.774014	0.472435	0.673485	0.848501	0.9944	0.499712	0.888601	0.771356	0.403878	0.600254	0.958961	0.550131	0.526543	0.911962	0.0439669	0.413261	0.706794	0.184608	0.612127	0.258577	0.401536	0.000719599	0.629317	0.543563	0.221692	0.12624	0.740114	0.21178	0.483915	0.0113464	0.475604	0.961031	0.942909	0.906221	0.816323	0.946994	0.417282	0.370102	0.002406	0.413188	0.0867398	0.12389	0.969545	0.408208	0.0201372
CfOpDH3	evm.model.scaffold14657.35	log2FC	-1.43355	-1.23387	-0.944819	-0.14806	0.0574149	-0.4425	-0.191448	-0.541949	-1.71036	-2.16734	-1.03458	-0.775154	-0.513953	-0.709345	-1.67952	-1.47919	-0.717434	-1.00724	-0.871018	-0.164974	-0.0427994	-0.491457	-0.297875	-0.382129	-0.538751	-0.753753	-0.137199	-0.104075	-0.702411	0.546162	-0.249875	0.161733	0.324	-0.4139	-0.1231	0.8353	0.7143	0.1209	0.1102	0.9948	1.0554	2.0797	1.6212	1.5702	2.1894	1.7479	1.7561
		p value	0.00348939	0.0155837	0.0314787	0.736734	0.903681	0.51447	0.651649	0.241964	0.00604167	0.00062559	0.0720797	0.119547	0.320734	0.196153	0.00352148	0.00752533	0.336263	0.121213	0.133109	0.754376	0.939016	0.419555	0.575357	0.548274	0.365426	0.127209	0.831552	0.888414	0.223379	0.186122	0.590637	0.679523	0.326062	0.994145	0.990345	0.14811	0.173899	0.615747	0.656442	0.110491	0.131343	0.0363215	0.00251199	0.00742352	0.000111953	0.03509	0.2838
CfOpDH4	evm.model.scaffold59443.2	log2FC	0.125403	-1.53332	-0.683912	0.37691	0.612379	-0.533634	0.11492	-0.629347	1.33673	1.23087	1.28477	0.632109	2.09937	1.67466	2.17382e-07	1.23508	-0.553621	-0.529631	-0.0485469	-0.150205	0.485265	0.614866	0.606679	0.114144	0.264798	-0.226729	-0.64741	0.144573	0.219227	0.715244	0.111102	-1.47564	-0.0393	-2.0359	-0.3612	-0.2924	-0.3737	-0.3365	0.5666	-2.8269	0.7227	0.405	0.0537	0.0645	-0.1023	0.4484	0.8318
		p value	0.821789	0.00721047	0.176397	0.495538	0.298322	0.424411	0.819475	0.202856	0.27993	0.325482	0.301229	0.640014	0.0578249	0.154715	1	0.323673	0.478693	0.428313	0.945503	0.809516	0.427312	0.336397	0.371944	0.861202	0.715892	0.763897	0.458414	0.866295	0.807202	0.337745	0.881942	0.111362	0.726382	0.343487	0.895586	0.924284	0.831584	0.975321	0.476278	0.29978	0.057543	0.766779	0.304216	0.87818	0.0907857	0.931748	0.705944
CfOpDH5	evm.model.scaffold14657.34	log2FC	-1.4262	-0.865901	0.41529	0.00806553	0.439349	-0.305093	0.309948	-0.243952	-1.25727	-1.05421	0.122361	0.537049	0.111143	-0.495801	-0.635235	-0.552642	0.00964604	0.0422345	0.504654	0.592546	0.586114	0.393272	0.229584	-0.668563	-1.52502	-0.384855	0.976561	0.518139	-0.277688	0.681555	0.311269	0.0839115	-0.2474	-1.0625	-0.5083	1.989	1.3026	1.6917	0.8625	-1.3002	-0.5967	1.8113	-1.6327	-0.5388	-0.7073	0.4753	-0.8551
		p value	0.127683	0.311789	0.559754	0.991366	0.556532	0.701249	0.664653	0.752568	0.252957	0.321451	0.897035	0.515564	0.900844	0.61267	0.524036	0.573215	0.478693	0.428313	0.945503	0.809516	0.427312	0.336397	0.371944	0.861202	0.0125416	0.489085	0.226513	0.529952	0.728005	0.187516	0.59069	0.856785	0.854322	0.767191	0.876135	0.119136	0.305815	0.308037	0.588805	0.785069	0.538696	1	0.418778	0.476323	0.282962	0.861299	0.281373
CfPEPCK1	evm.model.scaffold64265.9	log2FC	5.88427	3.02843	4.85726	5.23432	4.14134	4.49706	5.09515	6.20809	2.89896	2.14245	2.26638	2.88708	3.0176	4.0317	1.99486	3.15625	2.04466	0.632109	1.89266	2.58219	1.70816	0.978929	3.53318	2.81594	3.79744	2.52745	2.314	2.44701	4.29215	2.96871	5.46447	5.46915	2.1005	1.4815	1.322	1.3322	2.0323	0.8363	4.363	-0.2768	5.8863	6.0443	3.1437	4.2863	4.2568	3.3309	4.9915
		p value	1.11714e-17	1.57202e-08	9.07461e-12	9.44429e-16	1.28531e-13	0.0002082	3.28403e-17	4.94273e-16	3.08252e-05	0.000685709	0.000596766	7.77131e-06	6.55602e-06	1.40527e-10	0.00173762	6.22092e-06	0.0443947	0.501532	0.0490789	0.00744929	0.0589328	0.26655	0.000412386	0.00628275	4.87685e-08	1.81337e-05	0.00912043	0.0302904	1.10225e-08	6.29847e-07	8.1311e-15	9.38735e-19	1.04097e-09	0.00414625	0.0254983	0.0101227	0.0772368	0.0214496	1	0.922217	1.03769e-52	2.16245e-22	4.24748e-11	2.06659e-32	1.72477e-21	9.12929e-11	4.36551e-24
CfPEPCK2	evm.model.scaffold47297.11	log2FC	0.812759	0.488312	0.82422	0.901998	0.0447773	0.34449	0.754044	0.295924	-0.206803	-0.119496	0.913755	0.36308	-0.738496	-0.467193	-1.22545	-0.369138	1.13373	0.455535	1.7033	2.16824	1.16362	1.51229	1.74673	0.491332	2.73235	2.16195	1.41887	2.75981	1.34829	3.10243	1.03537	1.7028	1.9414	1.9311	3.0593	2.273	2.0615	2.5614	2.6274	1.7815	0.4467	-1.2677	-0.4464	0.7462	0.8564	1.8819	1.585
		p value	0.414805	0.64128	0.407931	0.35891	0.968084	0.747895	0.4534	0.783974	0.853462	0.91358	0.33624	0.72339	0.540347	0.6872	0.34319	0.747306	0.277758	0.621649	0.0512774	0.00576224	0.172346	0.0692038	0.0205493	0.570844	0.0444447	0.137376	0.365303	0.0431186	0.392398	0.0163767	0.521078	0.264861	0.0604038	0.0844524	0.00549852	0.0486398	0.0819755	0.0160863	0.01545	0.165504	0.802615	0.347239	0.932985	0.448306	0.595944	0.0799158	0.262654
CfAST1	evm.model.scaffold47499.10	log2FC	-0.403232	-0.511142	-0.686011	-0.358241	-0.178647	-0.392152	-0.502052	-0.251434	-1.49496	-1.29867	-0.971444	-0.941806	-0.285466	0.208506	-1.3514	-1.0642	-0.169521	-0.690956	-0.851692	-1.04462	-0.666665	-1.15901	0.0131661	0.0118446	-0.0613214	0.0483454	-0.582404	-0.750899	-0.317582	0.333244	0.515809	0.45951	-0.7897	-0.3448	0.0369	-0.0975	-0.9402	-0.0686	-0.0776	-0.4231	0.4131	0.2989	-0.6727	-0.0394	0.4327	0.0257	-0.0727
		p value	0.379625	0.230112	0.0809517	0.386668	0.682332	0.6721	0.227595	0.546522	0.00476993	0.0105949	0.029634	0.0256305	0.497555	0.638619	0.00332368	0.0173785	0.801141	0.250297	0.121921	0.054384	0.263933	0.0666966	0.981377	0.985789	0.893303	0.896241	0.389847	0.455481	0.550137	0.392114	0.244219	0.2017	0.509341	0.832491	0.503733	0.756654	0.697495	0.536512	0.390228	0.553114	0.48912	0.784028	0.487307	0.666086	0.742484	0.466596	0.0892598
CfAST2	evm.model.scaffold5663.76	log2FC	-0.555594	-0.506094	-0.403873	-0.567341	-0.281751	-0.742646	-0.231097	-0.877688	-1.22806	-1.39469	-1.02373	-1.2292	-0.977636	-0.664805	-1.0282	-1.32681	-0.256312	-0.229267	0.0126911	-0.342202	-0.0726043	-0.333458	-0.0577591	-1.05924	-0.274409	0.341567	0.499792	-0.267098	-0.373424	0.42649	0.169523	-0.333589	-1.1959	-1.0716	-0.7054	-0.7484	-0.8383	-0.573	-0.3226	-0.3663	-1.3269	-0.9114	-1.2294	-1.0942	-0.9957	-0.5816	-0.9268
		p value	0.174716	0.168301	0.252732	0.194731	0.49392	0.226943	0.500472	0.0199637	0.00507474	0.000300214	0.0124616	-1.2292	0.0141486	0.104359	0.010441	0.00151509	0.710416	0.681673	0.981365	0.513952	0.893027	0.543042	0.915268	0.134368	0.516479	0.351304	0.28229	0.696055	0.436597	0.241252	0.668268	0.310533	0.0582011	0.0757169	0.132863	0.100925	0.544192	0.495446	0.83518	0.691453	2.21196e-09	0.00574639	0.0241197	0.000209314	1.36248e-05	0.0240342	0.0227915
[truncated: 1 more columns]
