# Supplementary material for: The Glucose–Succinate Pathway: A Crucial Anaerobic Metabolic Pathway in the Scallop Chlamys farreri Experiencing Heat Stress
Source: Int J Mol Sci. 2024 Apr 26;25(9):4741. doi: 10.3390/ijms25094741 (PMC11084901; doi:10.3390/ijms25094741)
Supplement: Supplementary file 1 [file ijms-25-04741-s001.zip › Table S4.xlsx]

## Sheet: TableS4
Table S4. Detailed protein sequences of CfOpDHs, CfPEPCKs and CfASTs.
Name	Gene ID	Detailed protein sequences
CfOpDH1	evm.model.scaffold48249.6	MILLAKEPSRLKPEHRPRRCPWEEDLDSEGTLKILVCGGGNGAHCMAALASSRPHVEVRVLTLYSDEAERWTKAIEEDDMTLSITYSENNTEDVKSRPSLVTKDPKLAADGIHMIFFTVPAFAHEQYLKAISNYVLDNTLLIGLPGQAGFEFQAVKALGTKAKQCAVASFESLPWACRIMEFGRHVQLLGFKESLGAAILIGSKSNLTPHSLDIIQFIFGENPVFKVINNYVAINLMAKSIIHPPLMYGRWREYKGEVLQEKPLFYQGVDEEQAGLLSKVSDEVVKTAQVIQNKRKNIDMSAVIHILDWYREYYCHEISDHSCLMRAMQTNKAYDGLLHPMKPGGDDGKGFIPDFHYRYTREDVPFGLVVMKGIAQIAGVETPTIDTIITWAQKQLGKE…
CfOpDH2	evm.model.scaffold62993.3	MTLKVCVCGGGNGAHTLSGLAASRDGVEVRVLTLFADEAERWTKALGADELTVIVNEKDGTQTEVKSRPKVITKDPKVAITGADVVILTVPAFAHEGYFQAMAPHVQDSALIVGLPSQAGFEFQCRDILGDKAAAVSMMSFETLPWACRIKEFGRKVEVLGTKSVLAASLIKGTAETVDPLSTLQMLHGAEPVFRLAKHFLEMLIMSYSFVHPAILYGRWGSWDGKPVPEAPLFYQGIDQATADMLTACSDECKAVGNAIMAACPGNDLSDVKDIYQWYLEYYHEDIQDDHDLYHAITTNKSYKGLVHPVKTVDGGVAPDFGNRYLTEDIPMGMIVFKGVAIAAGVPIPNNDNLIMWAQEKIGKVYLVDGALTGKDVATTRCPQRYGFDTLDAILTGKKE
CfOpDH3	evm.model.scaffold14657.35	MATSPLKIVVCGGGNGAHVFSTLAASRANTDVSVLTIFEEEAERWKNSMKDGVVVSFTSESEQVKSKPSLVTNDPAAVIPEADVIAIIVPSYAHAPVLQAILPFCKPNTFIVGLPAHPGFDFQFMHIFGNKAKECTVAVFETLPWACRIIEYGAHAQVLGTKELVGAALLQGENSNVPFDCISTLQQLIGDKPKLKTVQNSLIVNLMAKTMIHPPIMYGKWRNWDGKPVRDKPLFYQGMDDAQADFLTRISDEVLVISQTVKDKCKKIVLDISPISHIQDWIKEYYSDQVKDGSSLKLSFQTNQAYNGLVHPLKDAEDGGYVPDFSYRYVREDVPYGLVVLKGIAEIVDVSTPAMDTVISWAQEKLGVEYIVGGKLKGRDLSQTRAPQVFGIHTLDQLML
CfOpDH4	evm.model.scaffold59443.2	MVYSLHSHKLNNASLQKNTTGFFIPNWTMSGNVVLCVCGGGSGAHALAGMAAQKGVEVRVLTLYEDEAKQWNRVLKKDDLTVVVNESNRPPREVTSKPAMVTKNPEEAIPESNVIIFTVPASVHELYFKAIAEHIGKRALLVGLPGQAGFEFQCRDILGEKASFISIMSFESLPWECRVREFGKRVEILGTKMYLTGSLIRGKSVTKPPLMTLQKFHGSQPILRQSKHFLETIIMSYSFFHPAIFYGKWKDWDGKPVSEAPLFYHGIDEATAELLQKCSDECVAVATAVLEAAATKANLSDVKDLHHWFMENYKYEIEDSSDLYHSITTNKAYQGLTHPMKETFGGMEPDFSSRYLTEELPMGLVVFRGLAEVVGVPVPHSDMLIEWGQEKMEKEYLVG…
CfOpDH5	evm.model.scaffold14657.34	MNDGVVVSFTSESEQVKSKPSLVTKDPAAVIPEADVIAIVVPSYAHAPILQAILPFCKPNTFIVGLPAHPGFDFQFMHIFGNKAKECTVAVFETLPWACRIIEYGAHAQVLGTKELVGAALLQGENSNVPFDCISTLQQLIGDKPKLKLVQNSLVVNLMEIMIHPPIMYGKWRNWDGKPVKEKPLFYQGMDDAQAELLTRISDEVLLISQTVKDKCKKVVLDISPITHIQDWINECYSDQVKDGSSLKLSFQTNQAYNGLVHPLKDAEDGGYVPDFSYRYVREDVPYGMIVLKGIAEIVDVSTPAMDTVISWAQEKLGVEYIVGGELKGRDLSQTRAPQVFGIHTLDQLMM
CfPEPCK1	evm.model.scaffold64265.9	MVKTGAEKSSNISNTKADQSVKFASRLIKETISTQKTRNGYHSVPNILYGKWNQLPKKVQTYVEQNMRVCQPSSIHICDGSEGENNLLLYLLQKDGMIKPLPKMDNCWLARTDPADVARVEKLTFMSTANERDTIPVRKEGVSGTLGNWISPDDLEKEMNQRFPGCMNGRTMYVIPFSMGPIGSPLSKIGVQLTDSAYVVASMRIMTRMGAKVLETLGDSDFVKALHSVGRPLPLTEPLKNNWPCDPKKTIIAHLPARNEICSFGSGYGGNSLLGKKCFALRLGSILAKREGWLAEHMLILGIENPKGEKKYIAAAFPSACGKTNLAMMNPSLPGYKITCVGDDIAWMRFDKDGRLRAINPEAGFFGVAPGTSMKTNPNAMETVKRNTVFTNVGETSDG…
CfPEPCK2	evm.model.scaffold47297.11	MFESYEENVIEIHEILVPHLGKIPILKGDFNLLGDKVKKFIGKYVNVCKPKALYICDGTQSEANEVTQKLVERGTLTQLTKYENCWLCRTDPADVARVESKTWIVTEDKYSSVPHVREGVKGILGQWQSPQGMEQEMSTRMPGCMAGRTMYVIPFSMGPIGGPISKIGVQLTDSNYVLLCMRIMTRVHHKIWDHIGNNDFVRCVHSMGCPRPVQRKVINHWPCNPERIMIAHYPKDKLICSYGSGYGGNSLLGKKCFALRIASTMARDEGWLAEHMLIMGLTDKSGKEVFVAAAFPSACGKTNLAMLTPSIPGYKVRCVGDDIAWLKFDSEGVLRAINPENGFFGVAPGTNAKTNFNAMKSFEKNSIFTNVGMTRDGGFYWEGMEDEVDKNMAITTWLN…
CfAST1	evm.model.scaffold47499.10	MAESMFSDIKIAPPIEVFSLTAKFNEDNRPIKVNLGVGAYRTNEDKPWVLPVVRTVEAQMACDTTLNHEYLPVGGLPEFSYNAMKLLLGDDNPVFTENRVLGTQALGGTGALKLAAEFMHRHLGVDVVYVSKPTWGNHKGIFKDAGFSQIKEYRYWKADTRSLDIDGMLEDLKNAPERACVILHGCAHNPTGVDPTNEQWKMIADVCEERNLTIVMDIAYQGFATGKLDEDAAAVRYMQSRGFEMFIAQSFSKNFGLYNERVGNLVTVTKSNDAVLKVKSQMDLIVRTMWSNPPNHGARIVCSVLNNPGYLAEWKEQVKMMAERIRMMRHQLRQKLISLGTPGSWEHINTQRGMFSYTGLTEAQVDVLQSRYHIYMLKSGRINMCGLTSNNIDYVADAI…
CfAST2	evm.model.scaffold5663.76	MAVRQFSRISKLLPQNATFVASSKLSSTWANVEMGPPDAILGVTEAFKRDTNPKKMNLGVGAYRDDNGKPFILECVKEAEQMMLREGVDHEYAPIIGPPEFCKEAAKLAFGDDSPVISEGRNVTVQGVSGTGSLRIGGEFFSKWYNKSKLFYLPSPSWGNHTPIFKHSGLEVKSYRYYDPGTCGYDFKGAMEDISNIPEGSTIVLHACAHNPTGVDPRPEQWKEMSALIKKKKLFPFFDMAYQGFASGSIDKDAFAVRHFLEDGHQIALAQSFAKNMGLYGERAGAFSIVCGSKEEADRVMSQVKIIIRPLYSNPPVHGSRIAARVLSNPDLRTMWLGEVKGMADRIITMRTRLREGLAKEGSSHNWQHITDQIGMFCFTGLKPDQVEKLTSEYSVYLT…
